# Supplementary material for: Targeting miR-27a/VE-cadherin interactions rescues cerebral cavernous malformations in mice
Source: PLoS Biol. 2020 Jun 5;18(6):e3000734. doi: 10.1371/journal.pbio.3000734 (PMC7299406; doi:10.1371/journal.pbio.3000734)
Supplement: S1 Data — Additional information about a particular panel in a figure is included. (XLSX) [file pbio.3000734.s013.xlsx]

## Sheet: Figure 1
The following dataset pertain to Figure 1 B-E
		Figure 1B
Numbers indicate relative expression level of microRNAsn(si-CCM2/si-Ctrl)
in ECs treated with siRNA targeting control or CCM2.
miR-23a	miR-23b	miR-27a	miR-27b	miR-24	miR-29a	miR-29b	miR-130b	miR-10a	miR-125a	miR-125b	miR-150	miR-155	miR-193a	miR-21	miR-20a	miR-19a	miR-181a	miR-9	miR-101
1.22	1.14	2	1.83	1.6	1.25	1.59	1.63	1.17	0.68	1.01	1.24	1.01	1.32	0.96	0.99	0.92	1.02	1	1.41
1.32	1.89	1.7	1.95	1.15	1.14	1.04	1.27	1.26	0.78	0.95	1.09	1.1	1.14	0.8	0.95	1.06	1.09	1.03	1.23
1.36	1.21	1.3	1.3	1.57	1.19	1.49	1.65	1.17	0.59	1.09	1.58	0.93	0.96	1.02	1.03	1.08	0.92	0.86	1.08
1.534	3.139	1.43	1.34	1.57										1.06
		Figure 1C							Figure 1D							Figure 1E
Numbers indicate relative expression level of miR-27a and miR-125a-5p							Numbers indicate relative expression level of miR-27a							Numbers indicate relative expression level of indicated mRNA after depletion of CCM2 in VEC null ECs
in a pool of hindbrains from the mice treated with either control (Ctrl) or CD5-2.							in ECs treated with either indicated siRNAs							in ECs treated with either indicated siRNAs
	miR-27a			miR-125-5p
WT	Ccm1ECKO	Ccm2ECKO	WT	Ccm1ECKO	Ccm2ECKO		si-ctrl	si-ccm2	si-CCM2+si-KLF2	si-CCM2+si-KLF4	si-CCM2+si-KLF2+si-KLF4			Ccm2	KLF2	KLF4
1.00001	1.278	1.68	1	0.594	0.51		1	1.88972	1.23236	1.35888	0.919136			0.145	2.64	6.93
1	1.174	1.75	1.00001	0.71	0.39		1	1.659	1.378	1.0049	0.7289			0.126	2.85	7.62
							1	1.68	1.314	1.44	1.35			0.135	3.01	7.01
							1	1.72			0.97

## Sheet: Figure 2
The following dataset pertain to Figure 2 Ai
Data from 4 batches of littermates. 1 data indicates 1 lesion
	Ctrl	CD5-2
	81.129	105.056
	99.454	106.885
	77.007	151.641
	47.772	175.234
	79.169	117.345
	76.383	109.991
	87.16	170.025
	87.8	146.499
	48.43	142.8
		137.28

## Sheet: Figure 3
The following dataset pertain to Figure 3 C-E
Data from 4 batches of littermates. Each number indicates 1 mouse
	Figure 3Ci					Figure 3Cii					Figure 3Ciii						Figure 3Civ
Numbers indicate total volume of CCM lesion					Numbers indicate volume of the largestet CCM lesion					Numbers indicate mean volume of the largestet 5 CCM lesion						Numbers indicate mean volume of the largestet 20 CCM lesion
in mice treated with either control (Ctrl) or CD5-2.					in mice treated with either control (Ctrl) or CD5-2.					in mice treated with either control (Ctrl) or CD5-2.						in mice treated with either control (Ctrl) or CD5-2.
	Ctrl	CD5-2				Ctrl	CD5-2				Ctrl	CD5-2					Ctrl	CD5-2
batch 1	0.54	0.185			batch 1	0.0672	0.0301			batch 1	0.0453	0.0171				batch 1	0.0222	0.00711
batch 2	0.716	0.385			batch 2	0.122	0.0575			batch 2	0.0652	0.0305				batch 2	0.0277	0.0128
	0.472	0.104				0.0406	0.0264				0.0298	0.0108					0.0167	0.004
	0.308	0.046				0.021	0.0043				0.0139	0.0032					0.00762	0.00164
		0.261					0.0575					0.027						0.0102
		0.133					0.028					0.0148						0.00536
batch 3	0.352	0.194			batch 3	0.179	0.0473			batch 3	0.0899	0.0305				batch 3	0.0151	0.0127
	0.756					0.251					0.0895						0.0336
batch 4	0.892	0.269			batch 4	0.0475	0.0362			batch 4	0.0295	0.032				batch 4	0.0393	0.00861
		0.403					0.0471					0.0216						0.0168
	Figure 3D							Figure 3E
							Numbers indicate number of CCM lesion (different size)
Numbers indicate number of CCM lesion							in mice treated with either control (Ctrl) or CD5-2.
in mice treated with either control (Ctrl) or CD5-2.						large
	Ctrl	CD5-2				Ctrl	CD5-2	Ctrl	CD5-2	Ctrl	CD5-2
	181	141			batch 1	13	5	31	31	137	105
	227	241			batch 2	13	8	64	49	150	180
	249	132				14	1	42	20	193	111
	280	89				5	1	45	15	230	74
		167					5		34		128
		141					3		20		118
	81	55			batch 3	12	7	24	18	45	30
	145						6		22		55
	143	83			batch 4	14	14	34	28	97	55
		97				19		33		91

## Sheet: Figure 4
The following dataset pertain to Figure 4C-F
	Figure 4C
Numbers indicate total volume of CCM lesion
in mice treated with either control (Ctrl) or CD5-2.
Ctrl	CD5-2
1	0.374771
1	0.111475
1	0.26971
1	0.553719
Numbers indicate mean volume of the largestet 5 CCM lesion
in mice treated with either control (Ctrl) or CD5-2.
Ctrl	CD5-2
1	0.286348
1	0.0949555
1	0.283582
1	0.261963
	Figure 4D
Numbers indicate number of CCM lesion (different size)
in mice treated with either control (Ctrl) or CD5-2.
size	>5x10-2		10-2 -5x10-2		10-3 -10-2		<10-3
	Ctrl	CD5-2	Ctrl	CD5-2	Ctrl	CD5-2	Ctrl	CD5-2
	6	0	17	2	65	31	53	53
	1	0	4	1	48	14	57	62
	1	0	4	1	35	19	34	59
	4	1	17	19	29	44	79	33
	Figur4E								Figure 4F
Numbers indicate total volume of CCM lesion								Numbers indicate total volume of CCM lesion
in the retinas of mice treated with either control (Ctrl) or CD5-2 at P12, each number indicates 1 retina								in the retinas of mice treated with either control (Ctrl) or CD5-2 at P19,each number indicates 1 retina
Ctrl	CD5-2							Ctrl	CD5-2
27.34	12.1							17.7882	4.30446
27.38	15.7							21	12
21.5	9.64							17.3	4.7
17.94	6.89							30.6	8.8
29.36	9.9							10.5	5.1
26.5	1.3							14.6	6.1
								7.5	3
								11.6	2.8
								3.4	1.5
								10.9	2.5

## Sheet: Figure 5
The following dataset pertain to Figure 5
	Figure 5B vii
The following dataset pertain to Figure 5B vii
Data represent leaked fluorescence intensity, each number represents 1 mouse hindbrain
Ctrl	CD5-2
18.049	10.077
15.617	8.661
13.111	10.209
16.151	9.698
11.58
	Figure 5C
The following dataset pertain to Figure 5C
Data represent leaked FITC-daxtran intensity in transwell permeability assay n=2-3 biological repeats, duplicates in each repeats
si-Ctrl			si-CCM1			si-CCM2
1	1	1	7.22	7.11	5.2	2.04	1.75
0.97	1.15	0.91	4.51	5.33	3.97	1.21	0.78
	Figure 5D
The following dataset pertain to Figure 5D
Data represent normalised intensity of Evans Blue. N=6 mice.
VEGF+Ctrl	VEGF+CD5-2
1	0.396576
1	0.231959
1	0.809987
1	0.534743
1	0.464844
1	0.47093

## Sheet: Figure 6
The following dataset pertain to Figure 6
			Figure 6B
Data represent normalised intensity of individual bands for ICAM-1. N=3 biological replicates.
si-C+Ctrl	si-CCM1+Ctrl	si-CCM2+Ctrl	si-C+CD5-2	si-CCM1+CD5-2	si-CCM2+CD5-2
1	3.22768	1.93054	0.631411	1.75582	1.5099
1	3.27508	1.40936	1.50861	2.31185	0.519885
1	2.10669	1.46114	0.539287	1.39701	0.413852
			Figure 6C
Data represent normalised intensity (v.s actin) of individual bands for P-p65. N=3 biological replicates.
si-C+Ctrl	si-CCM1+Ctrl	si-CCM2+Ctrl	si-C+CD5-2	si-CCM1+CD5-2	si-CCM2+CD5-2
1.01	1.31	1.68	0.77	0.9	0.7
1	1.54	1.35	0.44	1.05	0.51
1	1.59	1.22	1.32	1.04	0.37
			Figure 6D
Data represent normalised number of neutrophils attached to EC monolayer treated with Ctrl or CD5-2
Ctrl	CD5-2
100	55.5851
100	48.3696
100	58.6271

## Sheet: Figure S2
The following dataset pertain to Figure S2
		Figure S2A
Numbers indicate relative expression at mRNA level of CCM1 or CCM2
in ECs (HUVEC or hCMEC/D3) treated with either indicated siRNAs
si-Ctrl	si-CCM1	si-CCM2		si-Ctrl	si-CCM1	si-CCM2
1	0.1	0.064		1	0.13	0.08
1	0.07	0.041		1	0.15	0.09
1	0.02	0.041
		0.06
		Figure S2B
Numbers indicate relative expression at protein level of VE-cadherin and Claudin-5 after indicated siRNA knockdown
	VE-cadherin				Claudin-5
Ctrl	CCM1	CCM2		Ctrl	CCM1	CCM2
1	0.563	0.85		1	0.342	0.635
1	0.672	0.76		1	0.453	0.342
				1	0.421	0.364
		Figure S2D
Numbers indicate relative expression at miR-27a in WT or CCM KO mice.
WT	CCM2 iECKO
7.30653	9.5098
10.49	11.7183
	12.1095

## Sheet: Figure S3
The following dataset pertain to Figure S3B
Data represent normalised intensity of individual bands for VE-cadherin. N=3-5 biological replicates.
si-C+Ctrl	si-CCM1+Ctrl	si-CCM2+Ctrl	si-C+CD5-2	si-CCM1+CD5-2	si-CCM2+CD5-2
1	0.699536	0.525621	0.904206	0.727307	0.689369
1	0.537366	0.609259	0.883862	0.771665	0.867688
1	0.563	0.84	1.02	0.9	1.28
1	0.672
Data represent normalised intensity of individual bands for claudin-5. N=4 biological replicates.
si-C+Ctrl	si-CCM1+Ctrl	si-CCM2+Ctrl	si-C+CD5-2	si-CCM1+CD5-2	si-CCM2+CD5-2
1	0.635197	0.195613	2.08721	1.50737	0.493224
1	0.580465	0.292032	1.2574	0.961041	0.53647
1	0.49395	0.190226	1.29849	0.844071	0.306072
1	0.564364	0.221402	1.4663	0.775649	0.526381

## Sheet: Figure S5
The following dataset pertain to Figure S5B
Numbers indicate relative number of CCM lesion
in mice treated with either control (Ctrl) or CD5-2 at P19
Ctrl	Cd5-2
1	1.25397
1	0.609929
1	0.777778

## Sheet: Figure S6
The following dataset pertain to Figure S6
each number indicates 1 mouse
		Figure S6B
	Numbers indicate total volume of hindbrain
	in mice treated with either control (Ctrl) or CD5-2 at P12
	Ctrl	CD5-2
	50.7	73.4
	26.6	47.1
	22.3	42.3
	44.2	44.5
	55.8	42.6
	42.4	38.6
	36.1	45.8
		55.4
		43.6
		Figure S6C
	Numbers indicate total volume of hindbrain
	in mice treated with either control (Ctrl) or CD5-2 at P19
		Figure S6C
	Ctrl	CD5-2
	62.4	73.5
	88	88.1
	87.2	73.5
	63.3	48.4

[truncated: 4 more sheets: Figure S7, Figure S8, Figure S9, Figure S10]
